# Supplementary material for: Coexistence of Three Dominant Bacterial Symbionts in a Social Aphid and Implications for Ecological Adaptation
Source: Insects. 2021 May 6;12(5):416. doi: 10.3390/insects12050416 (PMC8148176; doi:10.3390/insects12050416)
Supplement: Supplementary file 1 [file insects-12-00416-s001.zip]

Archive with 1 entries (1 files):
- insects-1184480-supplementary.xlsx
