# Supplementary material for: Coexistence of Three Dominant Bacterial Symbionts in a Social Aphid and Implications for Ecological Adaptation
Source: Insects. 2021 May 6;12(5):416. doi: 10.3390/insects12050416 (PMC8148176; doi:10.3390/insects12050416)
Supplement: Supplementary file 1 [file insects-12-00416-s001.zip › insects-1184480-supplementary.xlsx]

## Sheet: Table S1
	Table S1. The Illumina HiSeq results of bacterial 16S rRNA genes. Raw tags = number of 16S rDNA sequences after merged the PE reads, Clean tags = number of 16S rDNA sequences after further quality filtering the Raw tags, reads = number of 16S rDNA sequences after discard the OTUs with a number of sequences < 0.005% of the total number of sequences.
	Sample ID	Raw Tags	Clean Tags	Reads
	JZ1	46639	43885	43085
	JZ2	54692	50700	47222
	JZ3	38660	36168	34805
	JZ4	79974	75153	73220
	JZ5	54178	50839	49654
	JZ6	71917	67603	65994
	JZ7	67034	62639	60492
	JZ8	72133	67518	65800
	JZ9	66290	61860	58113
	JZ10	116554	108696	105880
	JZ11	96150	89994	88215
	JZ12	111312	104486	102253
	JZ13	66121	61905	60603
	JZ14	78797	73710	72026
	JZ15	91889	85641	82968
	JZ16	81137	75906	73738
	JZ17	94356	87835	85397
	JZ18	77627	73043	70927
	JZ19	85125	79922	78492
	JZ20	92872	87597	85839
	JZ21	118355	111661	109119
	JZ22	94324	88968	87227
	JZ23	90070	85105	81999
	JZ24	107733	101255	98809
	JZ25	112782	106663	104870
	JZ26	68838	64846	63563
	JZ27	99419	93233	91450
	JZ28	57242	53702	52149
	Total	2292220	2150533	2093909

## Sheet: Table S2
	Table S2. Detail information of microbiome diversity indices of 28 Pseudoregma bambucicola samples. OTUs = number of operational taxonomic units at a 0.03 cut-off, ACE and Chao1 = estimate of species richness, Simpson and Shannon = estimates of diversity, Coverage = the probability of species being measured in the sample.
	Sample ID	OTUs	ACE	Chao1	Simpson	Shannon	Coverage
	JZ1	15	15.9561	16	0.9215	0.2209	1
	JZ2	13	20.0772	14.5	0.47	0.8631	0.9999
	JZ3	16	16.7775	16	0.9634	0.1309	1
	JZ4	18	18.2801	18	0.8592	0.3615	1
	JZ5	12	12.3768	12	0.8626	0.338	1
	JZ6	15	15.2845	15	0.7769	0.5277	1
	JZ7	15	15.5167	15	0.6976	0.6788	1
	JZ8	17	18.2305	17.3333	0.7764	0.5176	1
	JZ9	15	15.5566	15	0.5119	0.8988	1
	JZ10	16	18.2603	19	0.8041	0.4748	1
	JZ11	13	19.8968	14.5	0.8675	0.3439	1
	JZ12	16	19.3093	17	0.7966	0.4836	1
	JZ13	16	16.3505	16	0.7866	0.5023	1
	JZ14	18	24.5901	21	0.853	0.3616	1
	JZ15	12	12.2689	12	0.694	0.5206	1
	JZ16	20	20	20	0.8192	0.4925	1
	JZ17	16	16	16	0.8101	0.4605	1
	JZ18	17	21.1805	20	0.7414	0.5616	0.9999
	JZ19	17	17.715	17	0.8806	0.3161	1
	JZ20	15	15	15	0.895	0.285	1
	JZ21	16	16.3704	16	0.8276	0.4309	1
	JZ22	15	15.4252	15	0.8646	0.354	1
	JZ23	13	14.8416	13.5	0.6831	0.6111	1
	JZ24	18	18.3927	18	0.7947	0.5002	1
	JZ25	16	16	16	0.9379	0.1881	1
	JZ26	15	15.6145	15	0.9488	0.1569	1
	JZ27	19	19.3383	19	0.9391	0.1851	1
	JZ28	15	15.4107	15	0.7557	0.5755	1

## Sheet: Table S3
Table S3. The details of OTUs distribution in all samples.
OTU ID	Taxonomy	JZ1	JZ2	JZ3	JZ4	JZ5	JZ6	JZ7	JZ8	JZ9	JZ10	JZ11	JZ12	JZ13	JZ14	JZ15	JZ16	JZ17	JZ18	JZ19	JZ20	JZ21	JZ22	JZ23	JZ24	JZ25	JZ26	JZ27	JZ28
OTU1	Buchnera	41345	25062	34162	67784	46053	57966	50177	57735	38467	94705	82083	90981	53560	66411	67527	66650	76656	60658	73597	81160	99091	81024	66932	87852	101545	61908	88608	45156
OTU3	Pectobacterium	1041	787	173	3206	2302	4475	4281	5026	2452	6273	3392	6796	4257	3676	0	2279	5302	6723	2758	2598	5378	3318	1	5832	1110	926	1401	3502
OTU9	Pectobacterium	285	188	39	882	631	1219	1073	1265	587	1707	932	1694	1011	760	0	570	1259	1755	787	699	1533	954	0	1475	331	278	389	873
OTU322	Pectobacterium	238	142	39	652	476	959	826	1005	485	1264	713	1417	891	835	0	468	1128	1353	624	504	1113	739	0	1187	216	201	311	797
OTU104	Pectobacterium	61	15	0	180	134	214	231	239	82	471	268	348	142	120	0	119	334	322	208	213	433	272	0	380	76	75	98	146
OTU5	Wolbachia	59	541	138	376	0	1075	3830	405	412	1345	768	857	635	0	639	0	493	0	440	592	1457	828	0	1880	1406	115	535	1577
OTU10	Acinetobacter	16	1	75	28	5	6	3	20	7	6	7	14	13	40	22	33	23	11	17	15	7	4	17	15	56	9	22	13
OTU16	Microbacterium	11	0	2	6	0	0	0	0	0	1	0	1	0	5	0	139	0	1	1	2	0	1	1	10	2	16	2	0
OTU427	Pectobacterium	8	7	2	43	25	56	39	69	31	83	39	76	52	43	0	29	106	68	31	25	69	36	0	66	12	18	31	50
OTU14	Nicotiana	6	3	40	9	0	3	3	10	9	5	2	12	9	40	16	14	10	8	10	9	7	10	14	85	27	3	6	9
OTU11	Escherichia-Shigella	5	1	35	8	10	0	2	4	0	3	1	15	2	29	6	18	18	1	5	3	3	0	12	3	10	2	6	1
OTU13	Sphaerotilus	4	2	62	10	0	2	5	1	3	3	0	11	8	11	12	7	13	4	3	7	3	12	4	3	23	6	7	2
OTU19	Fusobacterium	4	1	6	11	8	6	9	6	3	3	0	11	6	9	8	13	28	1	2	3	10	3	16	4	23	1	4	8
OTU56	Buchnera	1	0	1	5	3	5	9	5	2	9	8	10	3	1	4	5	6	4	2	6	7	9	9	5	5	3	11	5
OTU12	Thiothrix	1	0	20	11	1	1	3	5	3	0	0	9	5	17	5	9	8	4	3	3	5	6	2	4	16	2	7	7
OTU4	Arsenophonus	0	0	0	0	0	0	0	0	0	0	0	0	0	1	14721	0	2	0	0	0	1	11	8133	0	0	0	0	0
OTU15	uncultured_bacterium	0	0	0	1	0	0	0	0	0	0	0	0	0	0	0	149	0	11	0	0	0	0	0	0	0	0	0	0
OTU24	Bacteroides	0	0	9	4	6	4	1	2	1	1	1	1	8	24	7	11	11	1	2	0	2	0	4	4	12	0	2	3
OTU7	Nocardioides	0	0	0	0	0	0	0	0	0	0	0	0	0	0	0	372	0	0	0	0	0	0	0	0	0	0	0	0
OTU8	Candidatus_Alysiosphaera	0	0	0	0	0	0	0	0	0	0	0	0	0	0	0	294	0	0	0	0	0	0	0	0	0	0	7	0
OTU17	Paracoccus	0	0	0	0	0	0	0	2	0	0	0	0	0	3	0	163	0	2	2	0	0	0	0	3	0	0	2	0
OTU2	Serratia	0	20472	2	4	0	3	0	1	15569	1	1	0	1	1	1	0	0	0	0	0	0	0	0	1	0	0	1	0
OTU6	Orbaceae sp.	0	0	0	0	0	0	0	0	0	0	0	0	0	0	0	2396	0	0	0	0	0	0	6854	0	0	0	0	0
